# Supplementary material for: Genetic, morphological and ecological variation across a sharp hybrid zone between two alpine butterfly species
Source: Evol Appl. 2020 Feb 7;13(6):1435–50. doi: 10.1111/eva.12925 (PMC7359832; doi:10.1111/eva.12925)
Supplement: Supplementary file 9 [file EVA-13-1435-s009.xlsx]

## Sheet: TableS1.txt
Individual	Group	Population	Site	Altitude	X_WGS84	Y_WGS84
VJ_7bis_1	GARDETTA	VJ_7	Vaujany	1835	6.099	45.18
VJ_7bis_2	GARDETTA	VJ_7	Vaujany	1835	6.099	45.18
VJ_7bis_3	GARDETTA	VJ_7	Vaujany	1835	6.099	45.18
VJ_7bis_4	GARDETTA	VJ_7	Vaujany	1835	6.099	45.18
VJ_7bis_5	GARDETTA	VJ_7	Vaujany	1835	6.099	45.18
VJ_8bis_1	GARDETTA	VJ_8	Vaujany	1835	6.099	45.18
VJ_8bis_2	GARDETTA	VJ_8	Vaujany	1835	6.099	45.18
VJ_8bis_3	GARDETTA	VJ_8	Vaujany	1835	6.099	45.18
VJ_8bis_4	GARDETTA	VJ_8	Vaujany	1835	6.099	45.18
VJ_8bis_5	GARDETTA	VJ_8	Vaujany	1835	6.099	45.18
VJ_9_1	GARDETTA	VJ_9	Vaujany	2104	6.107	45.189
VJ_9_2	GARDETTA	VJ_9	Vaujany	2104	6.107	45.189
VJ_9_3	GARDETTA	VJ_9	Vaujany	2104	6.107	45.189
VJ_9_4	GARDETTA	VJ_9	Vaujany	2104	6.107	45.189
SES_1	GARDETTA	SES	Sestrire	2080	6.877	44.962
SES_2	GARDETTA	SES	Sestrire	2080	6.877	44.962
SES_3	GARDETTA	SES	Sestrire	2080	6.877	44.962
SES_4	GARDETTA	SES	Sestrire	2080	6.877	44.962
SES_5	GARDETTA	SES	Sestrire	2080	6.877	44.962
LAU_1	GARDETTA	LAU	Lautaret	2100	6.401	45.037
LAU_2	GARDETTA	LAU	Lautaret	2100	6.401	45.037
LAU_3	GARDETTA	LAU	Lautaret	2100	6.401	45.037
LAU_4	GARDETTA	LAU	Lautaret	2100	6.401	45.037
AIL_1	GARDETTA	AIL	Ailefroide	1632	6.44	44.903
AIL_2	GARDETTA	AIL	Ailefroide	1632	6.44	44.903
AIL_3	GARDETTA	AIL	Ailefroide	1632	6.44	44.903
AIL_4	GARDETTA	AIL	Ailefroide	1632	6.44	44.903
AIL_5	GARDETTA	AIL	Ailefroide	1632	6.44	44.903
SEY_1	MACROMMA	SEY	Seynes	1864	6.392	44.38
SEY_2	MACROMMA	SEY	Seynes	1864	6.392	44.38
SEY_3	MACROMMA	SEY	Seynes	1864	6.392	44.38
SEY_5	MACROMMA	SEY	Seynes	1864	6.392	44.38
FOA_1	MACROMMA	FOA	La Foux d'Allos	1850	6.566	44.294
FOA_2	MACROMMA	FOA	La Foux d'Allos	1850	6.566	44.294
FOA_3	MACROMMA	FOA	La Foux d'Allos	1850	6.566	44.294
FOA_4	MACROMMA	FOA	La Foux d'Allos	1850	6.566	44.294
LAR_1	MACROMMA	LAR	Col Larche	1987	6.907	44.414
LAR_2	MACROMMA	LAR	Col Larche	1987	6.907	44.414
LAR_4	MACROMMA	LAR	Col Larche	1987	6.907	44.414
LAR_5	MACROMMA	LAR	Col Larche	1987	6.907	44.414
LOM_1	MACROMMA	LOM	Col Lombarde	1790	7.11	44.237
LOM_2	MACROMMA	LOM	Larche	1790	7.11	44.237
LOM_3	MACROMMA	LOM	Larche	1790	7.11	44.237
LOM_4	MACROMMA	LOM	Larche	1790	7.11	44.237
BOR_2	MACROMMA	BOR	Le BorŽon	1530	7.287	44.115
BOR_3	MACROMMA	BOR	Le BorŽon	1530	7.287	44.115
BOR_4	MACROMMA	BOR	Le BorŽon	1530	7.287	44.115
BOR_7	MACROMMA	BOR	Le BorŽon	1530	7.287	44.115
MEL_1	CONTACT-ZONE	MEL_INF	P5	1780	6.718	44.528
MEL_2	CONTACT-ZONE	MEL_INF	P5	1780	6.718	44.528
MEL_3	CONTACT-ZONE	MEL_INF	P5	1780	6.718	44.528
MEL_4	CONTACT-ZONE	MEL_INF	P5	1780	6.718	44.528
MEL_5	CONTACT-ZONE	MEL_SUP	P6	1929	6.712	44.531
MEL_6	CONTACT-ZONE	MEL_SUP	P6	1929	6.712	44.531
MEL_7	CONTACT-ZONE	MEL_SUP	P6	1929	6.712	44.531
MEL_8	CONTACT-ZONE	MEL_SUP	P6	1929	6.712	44.531
SLC_1	CONTACT-ZONE	SLC	P7	2050	6.7	44.532
SLC_10	CONTACT-ZONE	SLC	P7	2050	6.7	44.532
SLC_11	CONTACT-ZONE	SLC	P7	2050	6.7	44.532
SLC_12	CONTACT-ZONE	SLC	P7	2050	6.7	44.532
SLC_13	CONTACT-ZONE	SLC	P7	2050	6.7	44.532
SLC_14	CONTACT-ZONE	SLC	P7	2050	6.7	44.532
SLC_2	CONTACT-ZONE	SLC	P7	2050	6.7	44.532
SLC_3	CONTACT-ZONE	SLC	P7	2050	6.7	44.532
SLC_4	CONTACT-ZONE	SLC	P7	2050	6.7	44.532
SLC_5	CONTACT-ZONE	SLC	P7	2050	6.7	44.532
SLC_6	CONTACT-ZONE	SLC	P7	2050	6.7	44.532
SLC_7	CONTACT-ZONE	SLC	P7	2050	6.7	44.532
SLC_8	CONTACT-ZONE	SLC	P7	2050	6.7	44.532
SLC_9	CONTACT-ZONE	SLC	P7	2050	6.7	44.532
SPA_1	CONTACT-ZONE	SPA_1	P2	1470	6.744	44.513
SPA_2	CONTACT-ZONE	SPA_1	P2	1470	6.744	44.513
SPA_3	CONTACT-ZONE	SPA_1	P2	1470	6.744	44.513
SPA_4	CONTACT-ZONE	SPA_1	P2	1470	6.744	44.513
SPA_5	CONTACT-ZONE	SPA_1	P2	1470	6.744	44.513
SPA_6	CONTACT-ZONE	SPA_1	P2	1470	6.744	44.513
SPA_7	CONTACT-ZONE	SPA_1	P2	1470	6.744	44.513
VAR_1	CONTACT-ZONE	VAR_1	P8	2108	6.703	44.539
VAR_16	CONTACT-ZONE	VAR_1	P8	2108	6.703	44.539
VAR_2	CONTACT-ZONE	VAR_1	P8	2108	6.703	44.539
VAR_3	CONTACT-ZONE	VAR_1	P8	2108	6.703	44.539
VAR_4	CONTACT-ZONE	VAR_1	P8	2108	6.703	44.539
VAR_40	CONTACT-ZONE	VAR_1	P8	2108	6.703	44.539
VAR_41	CONTACT-ZONE	VAR_1	P8	2108	6.703	44.539
VAR_42	CONTACT-ZONE	VAR_1	P8	2108	6.703	44.539
VAR_5	CONTACT-ZONE	VAR_1	P8	2108	6.703	44.539
VAR_6	CONTACT-ZONE	VAR_1	P8	2108	6.703	44.539
VAR_7	CONTACT-ZONE	VAR_1	P8	2108	6.703	44.539
SPA_8	CONTACT-ZONE	SPA_1	P2	1470	6.744	44.513
SPA_9	CONTACT-ZONE	SPA_1	P2	1470	6.744	44.513
SPA_2_1	CONTACT-ZONE	SPA_2	P3	1540	6.739	44.52
SPA_2_2	CONTACT-ZONE	SPA_2	P3	1540	6.739	44.52
SPA_3_1	CONTACT-ZONE	SPA_3	P4	1690	6.734	44.525
SPA_3_2	CONTACT-ZONE	SPA_3	P4	1690	6.734	44.525
SPA_3_3	CONTACT-ZONE	SPA_3	P4	1690	6.734	44.525
SPA_3_4	CONTACT-ZONE	SPA_3	P4	1690	6.734	44.525
SPA_3_5	CONTACT-ZONE	SPA_3	P4	1690	6.734	44.525
MEL_INF_5	CONTACT-ZONE	MEL_INF	P5	1780	6.718	44.528
MEL_INF_6	CONTACT-ZONE	MEL_INF	P5	1780	6.718	44.528
MEL_SUP_9	CONTACT-ZONE	MEL_SUP	P6	1929	6.712	44.531
MEL_SUP_10	CONTACT-ZONE	MEL_SUP	P6	1929	6.712	44.531
MEL_SUP_11	CONTACT-ZONE	MEL_SUP	P6	1929	6.712	44.531
MEL_SUP_12	CONTACT-ZONE	MEL_SUP	P6	1929	6.712	44.531
MEL_SUP_13	CONTACT-ZONE	MEL_SUP	P6	1929	6.712	44.531
MEL_SUP_14	CONTACT-ZONE	MEL_SUP	P6	1929	6.712	44.531
VAR_2_1	CONTACT-ZONE	VAR_2	P9	2108	6.703	44.539
VAR_2_2	CONTACT-ZONE	VAR_2	P9	2108	6.703	44.539
VAR_2_3	CONTACT-ZONE	VAR_2	P9	2108	6.703	44.539
VAR_2_4	CONTACT-ZONE	VAR_2	P9	2108	6.703	44.539
VAR_2_5	CONTACT-ZONE	VAR_2	P9	2108	6.703	44.539
VAR_2_6	CONTACT-ZONE	VAR_2	P9	2108	6.703	44.539
VAR_2_7	CONTACT-ZONE	VAR_2	P9	2108	6.703	44.539
VAR_2_8	CONTACT-ZONE	VAR_2	P9	2108	6.703	44.539
VAR_2_9	CONTACT-ZONE	VAR_2	P9	2108	6.703	44.539
VAR_2_10	CONTACT-ZONE	VAR_2	P9	2108	6.703	44.539
VAR_3_1	CONTACT-ZONE	VAR_3	P10	2108	6.703	44.539
VAR_3_2	CONTACT-ZONE	VAR_3	P10	2108	6.703	44.539
VAR_3_3	CONTACT-ZONE	VAR_3	P10	2108	6.703	44.539
VAR_3_4	CONTACT-ZONE	VAR_3	P10	2108	6.703	44.539
VAR_3_5	CONTACT-ZONE	VAR_3	P10	2108	6.703	44.539
VAR_3_6	CONTACT-ZONE	VAR_3	P10	2108	6.703	44.539
VAR_3_7	CONTACT-ZONE	VAR_3	P10	2108	6.703	44.539
VAR_3_8	CONTACT-ZONE	VAR_3	P10	2108	6.703	44.539
VAR_3_9	CONTACT-ZONE	VAR_3	P10	2108	6.703	44.539
VAR_3_10	CONTACT-ZONE	VAR_3	P10	2108	6.703	44.539
VAR_N_1	CONTACT-ZONE	VAR_N	P11	1993	6.698	44.556
VAR_N_2	CONTACT-ZONE	VAR_N	P11	1993	6.698	44.556
VAR_N_3	CONTACT-ZONE	VAR_N	P11	1993	6.698	44.556
VAR_N_4	CONTACT-ZONE	VAR_N	P11	1993	6.698	44.556
VAR_N_5	CONTACT-ZONE	VAR_N	P11	1993	6.698	44.556
VAR_N_6	CONTACT-ZONE	VAR_N	P11	1993	6.698	44.556
VAR_N_7	CONTACT-ZONE	VAR_N	P11	1993	6.698	44.556
TOU_1	CONTACT-ZONE	TOU	P1	1510	6.738	44.49
TOU_2	CONTACT-ZONE	TOU	P1	1510	6.738	44.49
TOU_3	CONTACT-ZONE	TOU	P1	1510	6.738	44.49
TOU_4	CONTACT-ZONE	TOU	P1	1510	6.738	44.49
TOU_5	CONTACT-ZONE	TOU	P1	1510	6.738	44.49
TOU_6	CONTACT-ZONE	TOU	P1	1510	6.738	44.49
TOU_7	CONTACT-ZONE	TOU	P1	1510	6.738	44.49
TOU_8	CONTACT-ZONE	TOU	P1	1510	6.738	44.49
TOU_9	CONTACT-ZONE	TOU	P1	1510	6.738	44.49
TOU_10	CONTACT-ZONE	TOU	P1	1510	6.738	44.49
