# Supplementary material for: Genetic, morphological and ecological variation across a sharp hybrid zone between two alpine butterfly species
Source: Evol Appl. 2020 Feb 7;13(6):1435–50. doi: 10.1111/eva.12925 (PMC7359832; doi:10.1111/eva.12925)
Supplement: Supplementary file 10 [file EVA-13-1435-s010.xlsx]

## Sheet: Cline_parameters.txt
Locus	center	width	Pmin	Pmax	slope	delta_P
100991_85	4566.25	3941.28	0.17	1.00	0.000211	0.83
102796_29	5514.02	1363.97	0.00	0.90	0.000660	0.90
10342_44	5320.81	7956.71	0.00	0.81	0.000102	0.81
104445_37	3694.22	3845.86	0.00	1.00	0.000260	1.00
106067_24	5713.53	3303.17	0.00	1.00	0.000303	1.00
109431_31	5120.37	1156.17	0.00	1.00	0.000865	1.00
11122_7	4409.64	5176.14	0.00	1.00	0.000193	1.00
1116_60	385881.64	-6522803.40	0.00	1.00	0.000000	1.00
112938_28	5743.55	1440.29	0.00	0.90	0.000625	0.90
113188_46	3972.19	10357.65	0.00	1.00	0.000097	1.00
1159_23	5701.44	1132.82	0.00	0.94	0.000834	0.94
115949_15	-36088481.20	606609364.88	0.33	1.00	0.000000	0.67
1160_43	5890.27	964.58	0.00	0.90	0.000933	0.90
1206_45	4560.70	3041.07	0.20	1.00	0.000263	0.80
121260_59	6174.70	4408.61	0.00	1.00	0.000227	1.00
1219_86	5586.41	3231.77	0.00	0.80	0.000248	0.80
125249_39	5317.41	4190.99	0.06	0.80	0.000176	0.74
126964_33	6037.94	2046.39	0.00	1.00	0.000489	1.00
127566_46	4993.34	5987.90	0.06	1.00	0.000157	0.94
128001_11	5026.53	5122.66	0.00	1.00	0.000195	1.00
128741_47	2884.40	9620.67	0.00	1.00	0.000104	1.00
132_62	-1952318.41	29523949.87	0.17	1.00	0.000000	0.83
134559_7	5568481.24	1314971962.65	0.00	0.36	0.000000	0.36
135250_63	5739.81	2563.22	0.00	0.83	0.000325	0.83
139360_63	4361.47	11006.27	0.00	0.81	0.000074	0.81
141477_56	9640.65	71570.43	0.00	0.83	0.000012	0.83
143296_30	4951.43	2054.08	0.00	1.00	0.000487	1.00
143705_7	5496.13	1975.71	0.00	1.00	0.000506	1.00
144664_17	5399.37	1622.55	0.00	0.95	0.000585	0.95
148260_78	5280.35	2461.40	0.00	1.00	0.000406	1.00
148742_9	11849001.36	388411003.02	0.00	0.90	0.000000	0.90
149181_44	-2042574.89	-511399954.91	0.38	1.00	0.000000	0.63
149985_63	4933.98	3898.88	0.00	0.80	0.000205	0.80
151070_32	5524.09	2656.15	0.00	0.94	0.000356	0.94
151531_88	5275.81	1880.44	0.00	0.80	0.000425	0.80
153940_71	6098.95	8327.90	0.00	0.67	0.000080	0.67
155_32	5308.42	6630.96	0.00	0.63	0.000094	0.63
1589_85	171213975.32	-674983062.66	0.50	1.00	0.000000	0.50
15897_15	1956403.23	275046949.57	0.00	0.67	0.000000	0.67
1623_61	5461.21	4014.22	0.40	1.00	0.000149	0.60
1630_29	5528.80	1603.32	0.07	0.93	0.000535	0.86
1650_49	5484.90	751.70	0.00	1.00	0.001330	1.00
1694_8	5518.79	16732.25	0.00	0.92	0.000055	0.92
1742_38	-43481379.70	938629176.49	0.17	1.00	0.000000	0.83
1825_31	5602.81	1198.86	0.00	1.00	0.000834	1.00
19089_57	5808.32	2202.22	0.00	0.89	0.000404	0.89
1928_32	5415.59	2686.79	0.00	1.00	0.000372	1.00
1941_71	5439.70	874.52	0.00	1.00	0.001143	1.00
2056_27	5964.48	4475.97	0.00	1.00	0.000223	1.00
2092_16	5476.57	967.61	0.00	1.00	0.001033	1.00
2114_17	5634.16	3710.51	0.00	1.00	0.000270	1.00
2129_94	5505.15	1216.86	0.00	0.86	0.000710	0.86
2185_52	5696.65	2849.11	0.00	1.00	0.000351	1.00
2189_47	50006681.77	978399931.27	0.10	1.00	0.000000	0.90
2293_10	5288.86	3736.70	0.00	1.00	0.000268	1.00
2369_66	8673.80	33930.57	0.00	0.71	0.000021	0.71
238_17	5496.43	2446.33	0.00	1.00	0.000409	1.00
2406_20	6018.24	13141.96	0.00	1.00	0.000076	1.00
2418_17	-12562987.28	1405002684.66	0.00	0.70	0.000000	0.70
2423_23	13620.21	67930.18	0.00	0.80	0.000012	0.80
2467_94	5418.63	1063.82	0.00	1.00	0.000940	1.00
2471_44	3296.60	6569.58	0.00	1.00	0.000152	1.00
2540_6	2925.26	3504.13	0.29	1.00	0.000204	0.71
2602_7	5381.64	3049.68	0.00	0.92	0.000301	0.92
2664_26	1681413.50	25028416.95	0.00	1.00	0.000000	1.00
2718_56	4601.56	3205.73	0.00	1.00	0.000312	1.00
3219_60	5758.21	1911.11	0.00	0.75	0.000392	0.75
3237_13	4270.08	4551.62	0.00	1.00	0.000220	1.00
3252_47	4727.75	3080.63	0.00	0.90	0.000292	0.90
3256_79	202507.79	19589300.88	0.00	0.83	0.000000	0.83
3259_23	5784.76	1895.13	0.00	1.00	0.000528	1.00
3260_24	3906.86	5720.65	0.00	1.00	0.000175	1.00
336_32	3586.15	9037.18	0.00	1.00	0.000111	1.00
3408_53	4255.09	3396.95	0.00	0.79	0.000231	0.79
3528_11	397438.44	5405518.68	0.00	0.93	0.000000	0.93
3620_61	5674.47	1203.42	0.00	0.95	0.000789	0.95
3627_14	7183.95	9909.38	0.00	0.88	0.000088	0.88
3641_36	5683.06	2330.95	0.00	0.95	0.000408	0.95
3650_11	5622.10	1267.35	0.00	0.86	0.000676	0.86
3680_88	6402.16	3392.89	0.00	1.00	0.000295	1.00
3780_53	5283.83	3675.75	0.00	0.94	0.000257	0.94
38035_42	5553.48	3676.20	0.00	1.00	0.000272	1.00
4026_24	7843.72	7145.39	0.00	1.00	0.000140	1.00
404_56	5694.65	2225.27	0.00	0.80	0.000360	0.80
406_7	95442794.17	944836674.43	0.06	0.50	0.000000	0.44
4164_35	5598.07	2973.04	0.00	1.00	0.000336	1.00
4194_93	5334.52	1302.34	0.00	0.94	0.000720	0.94
4203_12	5758.52	1421.08	0.00	1.00	0.000704	1.00
4520_52	5525.64	374.54	0.00	1.00	0.002670	1.00
4859_36	4852.39	3960.07	0.00	1.00	0.000253	1.00
510_59	5738.97	2921.76	0.00	0.88	0.000299	0.88
5181_25	5612.10	3944.70	0.00	1.00	0.000254	1.00
5199_70	5379.76	737.75	0.00	1.00	0.001355	1.00
539_31	7293721.20	-1193607463.96	0.00	0.61	0.000000	0.61
5534_26	5617.82	17286.41	0.00	0.72	0.000042	0.72
5930_14	5151.87	1900.95	0.00	0.81	0.000427	0.81
61101_36	4532.96	2898.62	0.00	1.00	0.000345	1.00
6192_63	5571.18	2657.99	0.00	0.94	0.000353	0.94
63799_6	5548.72	2447.29	0.00	1.00	0.000409	1.00
6819_81	6593.55	8301.00	0.00	0.67	0.000080	0.67
68566_83	5907.39	2426.22	0.00	0.90	0.000371	0.90
69438_11	5972.29	3095.41	0.00	1.00	0.000323	1.00
7162_68	5073.90	3490.58	0.00	1.00	0.000286	1.00
722_32	4885.43	112027.83	0.00	0.85	0.000008	0.85
7244_71	6562.56	2890.81	0.00	1.00	0.000346	1.00
7736_71	5543.65	1877.87	0.00	1.00	0.000533	1.00
79370_16	5884.28	15588.33	0.00	1.00	0.000064	1.00
815_76	5115.13	32356.28	0.00	1.00	0.000031	1.00
8260_60	6595.62	6510.17	0.00	0.69	0.000106	0.69
851_56	5427.13	708.32	0.00	1.00	0.001412	1.00
85146_35	5117.25	2191.59	0.00	1.00	0.000456	1.00
86382_17	5351.58	3912.17	0.00	0.95	0.000243	0.95
87182_61	5647.19	2702.33	0.00	1.00	0.000370	1.00
87184_35	4999.08	5071.30	0.00	1.00	0.000197	1.00
8819_32	5387.61	4263.49	0.00	0.93	0.000218	0.93
882_54	25206927.34	-1410853208.56	0.00	0.08	0.000000	0.08
88462_74	-26242652.11	1806885569.61	0.00	0.56	0.000000	0.56
887_88	5172.87	4832.69	0.00	1.00	0.000207	1.00
91_7	5355.95	2401.14	0.00	0.86	0.000357	0.86
9396_18	4942.38	4763.13	0.00	1.00	0.000210	1.00
97777_89	-216604165.59	-503343527.35	0.25	1.00	0.000000	0.75
99671_59	4108.71	4802.75	0.00	1.00	0.000208	1.00
Hindex	5597.26	4982.13	0.06	0.80	0.000149	0.74
Median	5508.24	3394.92	0.03	0.91	0.000326	0.88
